# Supplementary material for: Efficient De Novo Biosynthesis of Heme by Membrane Engineering in Escherichia coli
Source: Int J Mol Sci. 2022 Dec 8;23(24):15524. doi: 10.3390/ijms232415524 (PMC9779679; doi:10.3390/ijms232415524)
Supplement: Supplementary file 1 [file ijms-23-15524-s001.zip]

Archive with 1 entries (1 files):
- ijms-2021322-supplementary.pdf
